# Supplementary material for: ﻿Taxonomic considerations of selected Western Palaearctic Mordellidae Latreille, 1802 (Coleoptera, Tenebrionoidea)
Source: Zookeys. 2024 Jul 12;1207:151–65. doi: 10.3897/zookeys.1207.119398 (PMC11272992; doi:10.3897/zookeys.1207.119398)
Supplement: XML Treatment for Mediimorda argyropleura [file zookeys.1207.119398-treatment1.xml]

<!DOCTYPE tp:taxon-treatment
  PUBLIC "-//TaxonX//DTD Taxonomic Treatment Publishing DTD v0 20100105//EN" "tax-treatment-NSO.dtd">
<tp:taxon-treatment xmlns:tp="http://www.plazi.org/taxpub"><tp:treatment-meta><kwd-group><label>Taxon classification</label><kwd>
                <named-content content-type="kingdom">Animalia</named-content>
              </kwd><kwd>
                <named-content content-type="order">Coleoptera</named-content>
              </kwd><kwd>
                <named-content content-type="family">Mordellidae</named-content>
              </kwd></kwd-group><mixed-citation publication-type="journal"><person-group><name><surname>Ruzzier</surname><given-names>Enrico</given-names></name><name><surname>Di Giulio</surname><given-names>Andrea</given-names></name></person-group><article-title>﻿Taxonomic considerations of selected Western Palaearctic <tp:taxon-name><tp:taxon-name-part taxon-name-part-type="family">Mordellidae</tp:taxon-name-part></tp:taxon-name> Latreille, 1802 (<tp:taxon-name><tp:taxon-name-part taxon-name-part-type="order">Coleoptera</tp:taxon-name-part></tp:taxon-name>, <tp:taxon-name><tp:taxon-name-part taxon-name-part-type="superfamily">Tenebrionoidea</tp:taxon-name-part></tp:taxon-name>)</article-title><source>Zookeys</source><day>12</day><month>07</month><year>2024</year><volume>1207</volume><fpage>151</fpage><lpage>165</lpage><pub-id pub-id-type="doi">10.3897/zookeys.1207.119398</pub-id></mixed-citation></tp:treatment-meta><tp:nomenclature><label>﻿</label><tp:taxon-name>
              <object-id xmlns:xlink="http://www.w3.org/1999/xlink" content-type="arpha" xlink:type="simple">F8366BF3-78FD-5109-8499-9A63757AF082</object-id>
              <tp:taxon-name-part taxon-name-part-type="genus" reg="Mediimorda">Mediimorda</tp:taxon-name-part>
              <tp:taxon-name-part taxon-name-part-type="species" reg="argyropleura">argyropleura</tp:taxon-name-part>
            </tp:taxon-name><tp:taxon-authority>(Franciscolo, 1942b)</tp:taxon-authority><tp:taxon-status xmlns:xlink="http://www.w3.org/1999/xlink" xlink:type="simple">comb. nov.</tp:taxon-status><tp:nomenclature-citation-list><tp:nomenclature-citation><tp:taxon-name>
                  <tp:taxon-name-part taxon-name-part-type="genus" reg="Mordella">Mordella</tp:taxon-name-part>
                  <tp:taxon-name-part taxon-name-part-type="species" reg="argyropleura">argyropleura</tp:taxon-name-part>
                </tp:taxon-name><comment> Franciscolo, 1942b: 18. </comment></tp:nomenclature-citation><tp:nomenclature-citation><tp:taxon-name>
                  <tp:taxon-name-part taxon-name-part-type="genus" reg="Mordella">Mordella</tp:taxon-name-part>
                  <tp:taxon-name-part taxon-name-part-type="species" reg="argyropleura">argyropleura</tp:taxon-name-part>
                </tp:taxon-name><comment>
                  : <xref ref-type="bibr" rid="B19">Franciscolo 1949</xref>: 52. </comment></tp:nomenclature-citation><tp:nomenclature-citation><tp:taxon-name><tp:taxon-name-part taxon-name-part-type="genus" reg="Variimorda">Variimorda</tp:taxon-name-part> (<tp:taxon-name-part taxon-name-part-type="subgenus" reg="Variimorda">Variimorda</tp:taxon-name-part>) <tp:taxon-name-part taxon-name-part-type="species" reg="argyropleura">argyropleura</tp:taxon-name-part></tp:taxon-name><comment>: <xref ref-type="bibr" rid="B21">Franciscolo 1995</xref>: 11; <xref ref-type="bibr" rid="B25">Horák 2020</xref>: 86. </comment></tp:nomenclature-citation><tp:nomenclature-citation><tp:taxon-name>
                  <tp:taxon-name-part taxon-name-part-type="genus" reg="Falsopseudotomoxia">Falsopseudotomoxia</tp:taxon-name-part>
                  <tp:taxon-name-part taxon-name-part-type="species" reg="argyropleura">argyropleura</tp:taxon-name-part>
                </tp:taxon-name><comment>
                  : <xref ref-type="bibr" rid="B41">Ruzzier 2013</xref>: 104. </comment></tp:nomenclature-citation></tp:nomenclature-citation-list></tp:nomenclature><tp:treatment-sec sec-type="material" id="SECID0EUIAC"><title>Material.</title><p><bold><italic>Holotype</italic></bold>, male, labeled “Isola di Capraia, Toscana, S. Rocco, C. <tp:taxon-name><tp:taxon-name-part taxon-name-part-type="tribe">Mancini</tp:taxon-name-part></tp:taxon-name>, Giglio, VI.1930 // Olo-Typus // <italic><tp:taxon-name><tp:taxon-name-part taxon-name-part-type="genus" reg="Mordella">Mordella</tp:taxon-name-part><tp:taxon-name-part taxon-name-part-type="species" reg="argyropleura">argyropleura</tp:taxon-name-part></tp:taxon-name></italic> n. sp. (handwritten)” (<named-content xmlns:xlink="http://www.w3.org/1999/xlink" content-type="dwc:institutional_code" xlink:title="Museo Civico di Storia Naturale “G. Doria”" xlink:href="http://grbio.org/institution/museo-civico-di-storia-naturale-di-genova-giacomo-doria" xlink:type="simple">MSNG</named-content>) (Fig. <xref ref-type="fig" rid="F1">1</xref>).</p><fig id="F1" position="float" orientation="portrait"><object-id xmlns:xlink="http://www.w3.org/1999/xlink" content-type="doi" xlink:type="simple">10.3897/zookeys.1207.119398.figure1</object-id><object-id xmlns:xlink="http://www.w3.org/1999/xlink" content-type="arpha" xlink:type="simple">FBF5E4C4-12E1-5930-9489-8458B4FCBA4D</object-id><label>Figure 1.</label><caption><p><italic><tp:taxon-name><tp:taxon-name-part taxon-name-part-type="genus" reg="Mordella">Mordella</tp:taxon-name-part><tp:taxon-name-part taxon-name-part-type="species" reg="argyropleura">argyropleura</tp:taxon-name-part></tp:taxon-name></italic> Franciscolo, 1942, holotype.</p></caption><graphic xmlns:xlink="http://www.w3.org/1999/xlink" xlink:href="zookeys-1207-151_article-119398__-g001.jpg" position="float" orientation="portrait" xlink:type="simple" id="oo_1090376.jpg"><uri content-type="original_file" xlink:type="simple">https://binary.pensoft.net/fig/1090376</uri></graphic></fig><p>Conservation state: state of preservation discreet, left antenna broken, partially missing. The left paramere is damaged and missing the long external branch.</p></tp:treatment-sec><tp:treatment-sec sec-type="material" id="SECID0EQKAC"><title>Additional material.</title><p>12 exx labeled “Somalia IT. Jach Sciumo (Giuba): 1923, S. Patrizi lg. // <italic><tp:taxon-name><tp:taxon-name-part taxon-name-part-type="genus" reg="Mediimorda">Mediimorda</tp:taxon-name-part><tp:taxon-name-part taxon-name-part-type="species" reg="argyropleura">argyropleura</tp:taxon-name-part></tp:taxon-name></italic> E. Ruzzier det. 2024” (<named-content xmlns:xlink="http://www.w3.org/1999/xlink" content-type="dwc:institutional_code" xlink:title="Museo Civico di Storia Naturale “G. Doria”" xlink:href="http://grbio.org/institution/museo-civico-di-storia-naturale-di-genova-giacomo-doria" xlink:type="simple">MSNG</named-content>).</p></tp:treatment-sec><tp:treatment-sec sec-type="comments" id="SECID0EFLAC"><title>Comments.</title><p><italic><tp:taxon-name><tp:taxon-name-part taxon-name-part-type="genus" reg="Mordella">Mordella</tp:taxon-name-part><tp:taxon-name-part taxon-name-part-type="species" reg="argyropleura">argyropleura</tp:taxon-name-part></tp:taxon-name></italic> was known to this day exclusively by its type material (<xref ref-type="bibr" rid="B18">Franciscolo 1942b</xref>) and the few specimens mentioned in the 1949 contribution (<xref ref-type="bibr" rid="B19">Franciscolo 1949</xref>; <xref ref-type="bibr" rid="B41">Ruzzier 2013</xref>). The opportunity to review further material in the Genoa Museum’s collection, including the former Franciscolo collection, allowed us to identify additional specimens belonging to this “seemingly elusive” species. Interestingly, all the additional specimens studied originated from Somalia, at that time an Italian colony, and collected by Saverio Patrizi (<xref ref-type="bibr" rid="B29">Latella 2009</xref>).</p><p>Given this latest finding and given the fact that the type of <italic><tp:taxon-name><tp:taxon-name-part taxon-name-part-type="genus" reg="Mordella">M.</tp:taxon-name-part><tp:taxon-name-part taxon-name-part-type="species" reg="argyropleura">argyropleura</tp:taxon-name-part></tp:taxon-name></italic> appears to be prepared on the same kind of paper board as the Somali specimens, we consider the locality of the species described by Franciscolo to be the result of a labeling error, and, therefore, <italic><tp:taxon-name><tp:taxon-name-part taxon-name-part-type="genus" reg="Mordella">M.</tp:taxon-name-part><tp:taxon-name-part taxon-name-part-type="species" reg="argyropleura">argyropleura</tp:taxon-name-part></tp:taxon-name></italic> should be excluded from the Italian fauna.</p><p>Having already had the opportunity to review the type material of <italic><tp:taxon-name><tp:taxon-name-part taxon-name-part-type="genus" reg="Mordella">M.</tp:taxon-name-part><tp:taxon-name-part taxon-name-part-type="species" reg="argyropleura">argyropleura</tp:taxon-name-part></tp:taxon-name></italic> (Fig. <xref ref-type="fig" rid="F1">1</xref>), and after careful consideration based on the comparison of the shape of the paramera (Fig. <xref ref-type="fig" rid="F2">2</xref>), the general body shape, short antennae, glabrous eyes, presence of a longitudinal dorsal comb on hind tibiae, and small, subtrapezoidal scutellum, we propose <italic><tp:taxon-name><tp:taxon-name-part taxon-name-part-type="genus" reg="Mediimorda">Mediimorda</tp:taxon-name-part><tp:taxon-name-part taxon-name-part-type="species" reg="argyropleura">argyropleura</tp:taxon-name-part></tp:taxon-name></italic> (Franciscolo, 1942b), comb. nov.</p><fig id="F2" position="float" orientation="portrait"><object-id xmlns:xlink="http://www.w3.org/1999/xlink" content-type="doi" xlink:type="simple">10.3897/zookeys.1207.119398.figure2</object-id><object-id xmlns:xlink="http://www.w3.org/1999/xlink" content-type="arpha" xlink:type="simple">AE55467A-6B06-5DC2-AE71-B9B74C6E2300</object-id><label>Figure 2.</label><caption><p><italic><tp:taxon-name><tp:taxon-name-part taxon-name-part-type="genus" reg="Mediimorda">Mediimorda</tp:taxon-name-part><tp:taxon-name-part taxon-name-part-type="species" reg="argyropleura">argyropleura</tp:taxon-name-part></tp:taxon-name></italic> (Franciscolo, 1942). Holotype of <italic><tp:taxon-name><tp:taxon-name-part taxon-name-part-type="genus" reg="Mordella">Mordella</tp:taxon-name-part><tp:taxon-name-part taxon-name-part-type="species" reg="argyropleura">argyropleura</tp:taxon-name-part></tp:taxon-name></italic> Franciscolo, 1942 <bold>A</bold> right paramere and <bold>A</bold>’ left paramere; male specimen from Jach Sciumo (Giuba, Somalia) <bold>B</bold> right paramere and <bold>B</bold>’ left paramere; male specimen from southern Italy (localities given by <xref ref-type="bibr" rid="B19">Franciscolo 1949</xref>, image modified from <xref ref-type="bibr" rid="B41">Ruzzier 2013</xref>) <bold>C</bold> right paramere and <bold>C</bold>’ left paramere. Scale bar: 0.2 mm.</p></caption><graphic xmlns:xlink="http://www.w3.org/1999/xlink" xlink:href="zookeys-1207-151_article-119398__-g002.jpg" position="float" orientation="portrait" xlink:type="simple" id="oo_1090377.jpg"><uri content-type="original_file" xlink:type="simple">https://binary.pensoft.net/fig/1090377</uri></graphic></fig><p>The assignment of <italic><tp:taxon-name><tp:taxon-name-part taxon-name-part-type="genus" reg="Mordella">Mordella</tp:taxon-name-part><tp:taxon-name-part taxon-name-part-type="species" reg="argyropleura">argyropleura</tp:taxon-name-part></tp:taxon-name></italic> to <italic><tp:taxon-name><tp:taxon-name-part taxon-name-part-type="genus" reg="Falsopseudotomoxia">Falsopseudotomoxia</tp:taxon-name-part></tp:taxon-name></italic> Ermisch, 1954 by <xref ref-type="bibr" rid="B41">Ruzzier (2013)</xref> is attributable to the need for a redescription and redefinition of <italic><tp:taxon-name><tp:taxon-name-part taxon-name-part-type="genus" reg="Mediimorda">Mediimorda</tp:taxon-name-part></tp:taxon-name></italic> Méquignon, 1946 and <italic><tp:taxon-name><tp:taxon-name-part taxon-name-part-type="genus" reg="Falsopseudotomoxia">Falsopseudotomoxia</tp:taxon-name-part></tp:taxon-name></italic> Ermisch 1954 as possible synonyms and not vicariant genera in the Western Palaearctic and Afrotropical regions. The re-establishment of the taxonomic combination <tp:taxon-name><tp:taxon-name-part taxon-name-part-type="genus" reg="Variimorda">Variimorda</tp:taxon-name-part> (<tp:taxon-name-part taxon-name-part-type="subgenus" reg="Variimorda">Variimorda</tp:taxon-name-part>) <tp:taxon-name-part taxon-name-part-type="species" reg="argyropleura">argyropleura</tp:taxon-name-part></tp:taxon-name> (Franciscolo, 1942) by <xref ref-type="bibr" rid="B25">Horák (2020)</xref> is to be regarded as an oversight during the process of updating the Palaearctic catalog.</p></tp:treatment-sec><ref-list><ref id="B19"><mixed-citation xmlns:xlink="http://www.w3.org/1999/xlink" xlink:type="simple"><person-group><name name-style="western"><surname>Franciscolo</surname><given-names>ME</given-names></name></person-group> (<year>1949</year>) <article-title>Note su alcuni Mordellidi (XII Contributo alla conoscenza dei Mordellidi).</article-title><source>Bollettino della Società Entomologica Italiana</source><volume>79</volume>(<issue>5–6</issue>): <fpage>52</fpage>–<lpage>58</lpage>.</mixed-citation></ref><ref id="B21"><mixed-citation xmlns:xlink="http://www.w3.org/1999/xlink" xlink:type="simple"><person-group><name name-style="western"><surname>Franciscolo</surname><given-names>ME</given-names></name></person-group> (<year>1995</year>) <article-title>Fam. <tp:taxon-name><tp:taxon-name-part taxon-name-part-type="family">Mordellidae</tp:taxon-name-part></tp:taxon-name>.</article-title> In: <person-group><name name-style="western"><surname>Minelli</surname><given-names>A</given-names></name><name name-style="western"><surname>Ruffo</surname><given-names>S</given-names></name><name name-style="western"><surname>La Posta</surname><given-names>A</given-names></name></person-group> (<role>Eds</role>) <issue-title>Checklist delle specie della fauna italiana, fasc.</issue-title><source>58. Edizioni Calderini, Bologna</source>, <fpage>11</fpage>–<lpage>13</lpage>.</mixed-citation></ref><ref id="B25"><mixed-citation xmlns:xlink="http://www.w3.org/1999/xlink" xlink:type="simple"><person-group><name name-style="western"><surname>Horák</surname><given-names>J</given-names></name></person-group> (<year>2020</year>) <article-title>Family <tp:taxon-name><tp:taxon-name-part taxon-name-part-type="family">Mordellidae</tp:taxon-name-part></tp:taxon-name> Latreille, 1802.</article-title> In: <person-group><name name-style="western"><surname>Iwan</surname><given-names>D</given-names></name><name name-style="western"><surname>Löbl</surname><given-names>I</given-names></name></person-group> (<role>Eds</role>) <issue-title>Catalogue of Palaearctic Coleoptera.</issue-title><source>Vol. 5. <tp:taxon-name><tp:taxon-name-part taxon-name-part-type="superfamily">Tenebrionoidea</tp:taxon-name-part></tp:taxon-name>, Revised and Updated Second Edition. Apollo Books, Stenstrup</source>, <fpage>79</fpage>–<lpage>103</lpage>.</mixed-citation></ref><ref id="B41"><mixed-citation xmlns:xlink="http://www.w3.org/1999/xlink" xlink:type="simple"><person-group><name name-style="western"><surname>Ruzzier</surname><given-names>E</given-names></name></person-group> (<year>2013</year>) <article-title>Taxonomic and faunistic notes on Italian <tp:taxon-name><tp:taxon-name-part taxon-name-part-type="family">Mordellidae</tp:taxon-name-part></tp:taxon-name> (<tp:taxon-name><tp:taxon-name-part taxon-name-part-type="order">Coleoptera</tp:taxon-name-part></tp:taxon-name><tp:taxon-name><tp:taxon-name-part taxon-name-part-type="superfamily">Tenebrionoidea</tp:taxon-name-part></tp:taxon-name>) with redescription of <italic><tp:taxon-name><tp:taxon-name-part taxon-name-part-type="genus">Falsopseudotomoxia</tp:taxon-name-part><tp:taxon-name-part taxon-name-part-type="species">argyropleura</tp:taxon-name-part></tp:taxon-name></italic> (Franciscolo, 1942) n. comb.</article-title><source>Bollettino della Società Entomologica Italiana</source><volume>145</volume>(<issue>3</issue>): <fpage>103</fpage>–<lpage>115</lpage>. <ext-link xlink:href="10.4081/BollettinoSEI.2013.103" ext-link-type="doi" xlink:type="simple">https://doi.org/10.4081/BollettinoSEI.2013.103</ext-link></mixed-citation></ref><ref id="B18"><mixed-citation xmlns:xlink="http://www.w3.org/1999/xlink" xlink:type="simple"><person-group><name name-style="western"><surname>Franciscolo</surname><given-names>ME</given-names></name></person-group> (<year>1942b</year>) <article-title>Raccolte entomologiche nell’isola di Capraia fatte da C. <tp:taxon-name><tp:taxon-name-part taxon-name-part-type="tribe">Mancini</tp:taxon-name-part></tp:taxon-name> e da F. Capra (1927–1931). VII. <tp:taxon-name><tp:taxon-name-part taxon-name-part-type="family">Mordellidae</tp:taxon-name-part></tp:taxon-name> (Col. <tp:taxon-name><tp:taxon-name-part taxon-name-part-type="clade">Heteromera</tp:taxon-name-part></tp:taxon-name>).</article-title><source>Bollettino della Società Entomologica Italiana</source><volume>74</volume>(<issue>2–3</issue>): <fpage>18</fpage>–<lpage>23</lpage>.</mixed-citation></ref><ref id="B29"><mixed-citation xmlns:xlink="http://www.w3.org/1999/xlink" xlink:type="simple"><person-group><name name-style="western"><surname>Latella</surname><given-names>L</given-names></name></person-group> (<year>2009</year>) <article-title>Le spedizioni zoologiche di Saverio Patrizi, entomologo, biospeleologo e cacciatore. Atti del XVII Congresso ANMS Al di là della Alpi e del Mediterraneo. Verona, 4–7 dicembre 2007. Memorie del Museo Civico di Storia Naturale di Verona. 2. Serie.</article-title><source>Monografie Naturalistiche,</source><volume>4</volume>(<issue>2009</issue>): <fpage>53</fpage>–<lpage>58</lpage>.</mixed-citation></ref></ref-list></tp:taxon-treatment>
