# Supplementary material for: ﻿Taxonomic considerations of selected Western Palaearctic Mordellidae Latreille, 1802 (Coleoptera, Tenebrionoidea)
Source: Zookeys. 2024 Jul 12;1207:151–65. doi: 10.3897/zookeys.1207.119398 (PMC11272992; doi:10.3897/zookeys.1207.119398)
Supplement: XML Treatment for Mordella aradasiana [file zookeys.1207.119398-treatment2.xml]

<!DOCTYPE tp:taxon-treatment
  PUBLIC "-//TaxonX//DTD Taxonomic Treatment Publishing DTD v0 20100105//EN" "tax-treatment-NSO.dtd">
<tp:taxon-treatment xmlns:tp="http://www.plazi.org/taxpub"><tp:treatment-meta><kwd-group><label>Taxon classification</label><kwd>
                <named-content content-type="kingdom">Animalia</named-content>
              </kwd><kwd>
                <named-content content-type="order">Coleoptera</named-content>
              </kwd><kwd>
                <named-content content-type="family">Mordellidae</named-content>
              </kwd></kwd-group><mixed-citation publication-type="journal"><person-group><name><surname>Ruzzier</surname><given-names>Enrico</given-names></name><name><surname>Di Giulio</surname><given-names>Andrea</given-names></name></person-group><article-title>﻿Taxonomic considerations of selected Western Palaearctic <tp:taxon-name><tp:taxon-name-part taxon-name-part-type="family">Mordellidae</tp:taxon-name-part></tp:taxon-name> Latreille, 1802 (<tp:taxon-name><tp:taxon-name-part taxon-name-part-type="order">Coleoptera</tp:taxon-name-part></tp:taxon-name>, <tp:taxon-name><tp:taxon-name-part taxon-name-part-type="superfamily">Tenebrionoidea</tp:taxon-name-part></tp:taxon-name>)</article-title><source>Zookeys</source><day>12</day><month>07</month><year>2024</year><volume>1207</volume><fpage>151</fpage><lpage>165</lpage><pub-id pub-id-type="doi">10.3897/zookeys.1207.119398</pub-id></mixed-citation></tp:treatment-meta><tp:nomenclature><label>﻿</label><tp:taxon-name>
              <object-id xmlns:xlink="http://www.w3.org/1999/xlink" content-type="arpha" xlink:type="simple">C0147F98-E2AB-5F79-89B8-C62B8878C0CF</object-id>
              <tp:taxon-name-part taxon-name-part-type="genus" reg="Mordella">Mordella</tp:taxon-name-part>
              <tp:taxon-name-part taxon-name-part-type="species" reg="aradasiana">aradasiana</tp:taxon-name-part>
            </tp:taxon-name><tp:taxon-authority>Patti, 1840 nomen dubium</tp:taxon-authority><tp:nomenclature-citation-list><tp:nomenclature-citation><tp:taxon-name>
                  <tp:taxon-name-part taxon-name-part-type="genus" reg="Mordella">Mordella</tp:taxon-name-part>
                  <tp:taxon-name-part taxon-name-part-type="species" reg="aradasiana">aradasiana</tp:taxon-name-part>
                </tp:taxon-name><comment>
                  Patti, 1840: 292. </comment></tp:nomenclature-citation></tp:nomenclature-citation-list></tp:nomenclature><tp:treatment-sec sec-type="comments" id="SECID0E6CAE"><title>Comments.</title><p>The identity of <italic><tp:taxon-name><tp:taxon-name-part taxon-name-part-type="genus" reg="Mordella">M.</tp:taxon-name-part><tp:taxon-name-part taxon-name-part-type="species" reg="aradasiana">aradasiana</tp:taxon-name-part></tp:taxon-name></italic> remains, and will remain, unsolved. The species was described in 1840 by Sicilian amateur naturalist Mariano Zuccarello Patti based on a single specimen he collected in the locality “Praja” (eastern coast of Sicily, between Catania and Agnone Bagni) (<xref ref-type="bibr" rid="B35">Patti 1840</xref>). The description, given its year, is rather simple and mostly based on color, and the attribution to <tp:taxon-name><tp:taxon-name-part taxon-name-part-type="family">Mordellidae</tp:taxon-name-part></tp:taxon-name> and the genus <italic><tp:taxon-name><tp:taxon-name-part taxon-name-part-type="genus" reg="Mordella">Mordella</tp:taxon-name-part></tp:taxon-name></italic> Linnaeus, 1758 (the only one uniformly recognized at the time) by the author, who had very little entomological expertise, was made solely because of the presence of an acuminate pygidium.</p><p>Based on the scant information provided (e.g., the size and color pattern), it is impossible to assign the species to any Italian and, more generally, circum-Mediterranean mordellid species; in addition, some of the characters provided in the description, such as the occipital part of the head partially covering the pronotum and the elytra not completely covering the wings underneath, would seem to suggest a taxon belonging to <italic><tp:taxon-name><tp:taxon-name-part taxon-name-part-type="genus" reg="Macrosiagon">Macrosiagon</tp:taxon-name-part></tp:taxon-name></italic> Hentz, 1830 (<tp:taxon-name><tp:taxon-name-part taxon-name-part-type="family">Ripiphoridae</tp:taxon-name-part></tp:taxon-name> Gemminger, 1870), the female of <italic><tp:taxon-name><tp:taxon-name-part taxon-name-part-type="genus" reg="Macrosiagon">Macrosiagon</tp:taxon-name-part><tp:taxon-name-part taxon-name-part-type="species" reg="meridionalis">meridionalis</tp:taxon-name-part></tp:taxon-name></italic> (Costa, 1859) in particular. Unfortunately, some of the chromatic elements, such as the red spots on the elytra, a character not observed in any Italian <italic><tp:taxon-name><tp:taxon-name-part taxon-name-part-type="genus" reg="Macrosiagon">Macrosiagon</tp:taxon-name-part></tp:taxon-name></italic>, do not allow us to attribute <italic><tp:taxon-name><tp:taxon-name-part taxon-name-part-type="genus" reg="Mordella">M.</tp:taxon-name-part><tp:taxon-name-part taxon-name-part-type="species" reg="aradasiana">aradasiana</tp:taxon-name-part></tp:taxon-name></italic> to the latter taxon with certainty.</p><p>The quality of the descriptions, as well as the validity of the species described by Patti, have already been widely criticized and in many cases disavowed by several authors (e.g., <xref ref-type="bibr" rid="B37">Ragusa 1883</xref>, <xref ref-type="bibr" rid="B38">1904</xref>, <xref ref-type="bibr" rid="B39">1924</xref>; <xref ref-type="bibr" rid="B33">Luigioni 1929</xref>), confirming the uncertainty and impossibility of identifying a species often described as “fictional” (<xref ref-type="bibr" rid="B40">Romano 2006</xref>).</p><p>It is also exceedingly important to note that the type of <italic><tp:taxon-name><tp:taxon-name-part taxon-name-part-type="genus" reg="Mordella">M.</tp:taxon-name-part><tp:taxon-name-part taxon-name-part-type="species" reg="aradasiana">aradasiana</tp:taxon-name-part></tp:taxon-name></italic>, like the entire Patti collection inclusive of other taxa he described, was lost or destroyed (<xref ref-type="bibr" rid="B40">Romano 2006</xref>).</p></tp:treatment-sec><ref-list><ref id="B35"><mixed-citation xmlns:xlink="http://www.w3.org/1999/xlink" xlink:type="simple"><person-group><name name-style="western"><surname>Patti</surname><given-names>MZ</given-names></name></person-group> (<year>1840</year>) <article-title>Descrizione di un nuovo coleottero.</article-title><source>Giornale di Scienze, Lettere e Arti per la Scilia</source><volume>72</volume>: <fpage>292</fpage>–<lpage>294</lpage>.</mixed-citation></ref><ref id="B37"><mixed-citation xmlns:xlink="http://www.w3.org/1999/xlink" xlink:type="simple"><person-group><name name-style="western"><surname>Ragusa</surname><given-names>E</given-names></name></person-group> (<year>1883</year>) <article-title>Sui <italic><tp:taxon-name><tp:taxon-name-part taxon-name-part-type="genus">Brachinus</tp:taxon-name-part><tp:taxon-name-part taxon-name-part-type="species">joenius</tp:taxon-name-part></tp:taxon-name></italic> e <italic>siculus</italic> di M. Zuccarello Patti.</article-title><source>Il Naturalista Siciliano</source><volume>3</volume>: <fpage>13</fpage>–<lpage>16</lpage>.</mixed-citation></ref><ref id="B38"><mixed-citation xmlns:xlink="http://www.w3.org/1999/xlink" xlink:type="simple"><person-group><name name-style="western"><surname>Ragusa</surname><given-names>E</given-names></name></person-group> (<year>1904</year>) <article-title>Catalogo dei Coleotteri di Sicilia.</article-title><source>Il Naturalista Siciliano</source><volume>17</volume>(<issue>2–3</issue>): <fpage>73</fpage>–<lpage>80</lpage>.</mixed-citation></ref><ref id="B39"><mixed-citation xmlns:xlink="http://www.w3.org/1999/xlink" xlink:type="simple"><person-group><name name-style="western"><surname>Ragusa</surname><given-names>E</given-names></name></person-group> (<year>1924</year>) <article-title>Le Anthocere (Zygaene) della Sicilia.</article-title><source>Bollettino del Laboratorio di Zoologia Generale e Agraria della Regia Scuola Superiore d’Agricoltura in Portici</source><volume>18</volume>: <fpage>81</fpage>–<lpage>94</lpage>.</mixed-citation></ref><ref id="B33"><mixed-citation xmlns:xlink="http://www.w3.org/1999/xlink" xlink:type="simple"><person-group><name name-style="western"><surname>Luigioni</surname><given-names>P</given-names></name></person-group> (<year>1929</year>) <article-title>I Coleotteri d’Italia. Catalogo sinonimico-topografico- bibliografico. Memorie della Pontificia Accademia dei Nuovi Lincei, ser.</article-title><source>II</source><volume>13</volume>: <fpage>1</fpage>–<lpage>1160</lpage>.</mixed-citation></ref><ref id="B40"><mixed-citation xmlns:xlink="http://www.w3.org/1999/xlink" xlink:type="simple"><person-group><name name-style="western"><surname>Romano</surname><given-names>M</given-names></name></person-group> (<year>2006</year>) <article-title>La ricerca entomologica in Sicilia: Protagonisti, cultori e collezioni a cavallo di tre secoli.</article-title><source>Il Naturalista Siciliano</source><volume>30</volume>(<issue>2</issue>): <fpage>151</fpage>–<lpage>226</lpage>.</mixed-citation></ref></ref-list></tp:taxon-treatment>
