# Supplementary material for: ﻿Taxonomic considerations of selected Western Palaearctic Mordellidae Latreille, 1802 (Coleoptera, Tenebrionoidea)
Source: Zookeys. 2024 Jul 12;1207:151–65. doi: 10.3897/zookeys.1207.119398 (PMC11272992; doi:10.3897/zookeys.1207.119398)
Supplement: XML Treatment for Mordella quomoi [file zookeys.1207.119398-treatment3.xml]

<!DOCTYPE tp:taxon-treatment
  PUBLIC "-//TaxonX//DTD Taxonomic Treatment Publishing DTD v0 20100105//EN" "tax-treatment-NSO.dtd">
<tp:taxon-treatment xmlns:tp="http://www.plazi.org/taxpub"><tp:treatment-meta><kwd-group><label>Taxon classification</label><kwd>
                <named-content content-type="kingdom">Animalia</named-content>
              </kwd><kwd>
                <named-content content-type="order">Coleoptera</named-content>
              </kwd><kwd>
                <named-content content-type="family">Mordellidae</named-content>
              </kwd></kwd-group><mixed-citation publication-type="journal"><person-group><name><surname>Ruzzier</surname><given-names>Enrico</given-names></name><name><surname>Di Giulio</surname><given-names>Andrea</given-names></name></person-group><article-title>﻿Taxonomic considerations of selected Western Palaearctic <tp:taxon-name><tp:taxon-name-part taxon-name-part-type="family">Mordellidae</tp:taxon-name-part></tp:taxon-name> Latreille, 1802 (<tp:taxon-name><tp:taxon-name-part taxon-name-part-type="order">Coleoptera</tp:taxon-name-part></tp:taxon-name>, <tp:taxon-name><tp:taxon-name-part taxon-name-part-type="superfamily">Tenebrionoidea</tp:taxon-name-part></tp:taxon-name>)</article-title><source>Zookeys</source><day>12</day><month>07</month><year>2024</year><volume>1207</volume><fpage>151</fpage><lpage>165</lpage><pub-id pub-id-type="doi">10.3897/zookeys.1207.119398</pub-id></mixed-citation></tp:treatment-meta><tp:nomenclature><label>﻿</label><tp:taxon-name>
              <object-id xmlns:xlink="http://www.w3.org/1999/xlink" content-type="arpha" xlink:type="simple">AA934B98-811B-51AC-90B8-196F2F2071A9</object-id>
              <tp:taxon-name-part taxon-name-part-type="genus" reg="Mordella">Mordella</tp:taxon-name-part>
              <tp:taxon-name-part taxon-name-part-type="species" reg="quomoi">quomoi</tp:taxon-name-part>
            </tp:taxon-name><tp:taxon-authority>Franciscolo, 1942</tp:taxon-authority><tp:taxon-status xmlns:xlink="http://www.w3.org/1999/xlink" xlink:type="simple">comb. rev.</tp:taxon-status><tp:nomenclature-citation-list><tp:nomenclature-citation><tp:taxon-name>
                  <tp:taxon-name-part taxon-name-part-type="genus" reg="Mordella">Mordella</tp:taxon-name-part>
                  <tp:taxon-name-part taxon-name-part-type="species" reg="quomoi">quomoi</tp:taxon-name-part>
                </tp:taxon-name><comment>
                   Franciscolo, 1942a: 7. </comment></tp:nomenclature-citation><tp:nomenclature-citation><tp:taxon-name>
                  <tp:taxon-name-part taxon-name-part-type="genus" reg="Mordella">Mordella</tp:taxon-name-part>
                  <tp:taxon-name-part taxon-name-part-type="species" reg="cuomoi">cuomoi</tp:taxon-name-part>
                </tp:taxon-name><comment>
                   Franciscolo, 1942b: 22 (subsequent unjustified emendation). </comment></tp:nomenclature-citation><tp:nomenclature-citation><tp:taxon-name><tp:taxon-name-part taxon-name-part-type="genus" reg="Variimorda">Variimorda</tp:taxon-name-part> (<tp:taxon-name-part taxon-name-part-type="subgenus" reg="Variimorda">Variimorda</tp:taxon-name-part>) <tp:taxon-name-part taxon-name-part-type="species" reg="quomoi">quomoi</tp:taxon-name-part></tp:taxon-name><comment>: <xref ref-type="bibr" rid="B22">Horák 1985</xref>: 11; <xref ref-type="bibr" rid="B41">Ruzzier 2013</xref>: 106; <xref ref-type="bibr" rid="B25">Horák 2020</xref>: 87. </comment></tp:nomenclature-citation><tp:nomenclature-citation><tp:taxon-name><tp:taxon-name-part taxon-name-part-type="genus" reg="Variimorda">Variimorda</tp:taxon-name-part> (<tp:taxon-name-part taxon-name-part-type="subgenus" reg="Variimorda">Variimorda</tp:taxon-name-part>) <tp:taxon-name-part taxon-name-part-type="species" reg="quomoi">quomoi</tp:taxon-name-part></tp:taxon-name><comment> (Franciscolo, 1951 [sic!]): <xref ref-type="bibr" rid="B21">Franciscolo 1995</xref>: 11. </comment></tp:nomenclature-citation></tp:nomenclature-citation-list></tp:nomenclature><tp:treatment-sec sec-type="material" id="SECID0ECKAE"><title>Material.</title><p><bold><italic>Holotype</italic></bold> (by monotypy), male, labeled “Is. Giglio, II.1902. G. Doria // Typus // <tp:taxon-name><tp:taxon-name-part taxon-name-part-type="genus" reg="Mordella">Mordella</tp:taxon-name-part></tp:taxon-name> Quomoi Franciscolo (handwritten)// <tp:taxon-name><tp:taxon-name-part taxon-name-part-type="genus" reg="Mordella">Mordella</tp:taxon-name-part><tp:taxon-name-part taxon-name-part-type="species" reg="quomoi">quomoi</tp:taxon-name-part></tp:taxon-name> Francisc. det. M.E. Franciscolo” (<named-content xmlns:xlink="http://www.w3.org/1999/xlink" content-type="dwc:institutional_code" xlink:title="Museo Civico di Storia Naturale “G. Doria”" xlink:href="http://grbio.org/institution/museo-civico-di-storia-naturale-di-genova-giacomo-doria" xlink:type="simple">MSNG</named-content>) (Fig. <xref ref-type="fig" rid="F3">3A</xref>).</p><fig id="F3" position="float" orientation="portrait"><object-id xmlns:xlink="http://www.w3.org/1999/xlink" content-type="doi" xlink:type="simple">10.3897/zookeys.1207.119398.figure3</object-id><object-id xmlns:xlink="http://www.w3.org/1999/xlink" content-type="arpha" xlink:type="simple">E988F75F-8F75-5D10-B3A8-B32A5C3E4871</object-id><label>Figure 3.</label><caption><p><italic><tp:taxon-name><tp:taxon-name-part taxon-name-part-type="genus" reg="Mordella">Mordella</tp:taxon-name-part><tp:taxon-name-part taxon-name-part-type="species" reg="quomoi">quomoi</tp:taxon-name-part></tp:taxon-name></italic> Franciscolo, 1942, holotype <bold>A</bold> original labels <bold>B</bold> dorsal habitus <bold>C</bold> lateral left view <bold>D</bold> detail of head and pronotum in dorsal view. Scale bar: 2.0 mm.</p></caption><graphic xmlns:xlink="http://www.w3.org/1999/xlink" xlink:href="zookeys-1207-151_article-119398__-g003.jpg" position="float" orientation="portrait" xlink:type="simple" id="oo_1090378.jpg"><uri content-type="original_file" xlink:type="simple">https://binary.pensoft.net/fig/1090378</uri></graphic></fig><p>Conservation state: modest, antennae and anterior tarsomeres broken, partially missing.</p></tp:treatment-sec><tp:treatment-sec sec-type="redescription" id="SECID0EGMAE"><title>Redescription.</title><p><bold><italic>Measurements.</italic></bold><abbrev xmlns:xlink="http://www.w3.org/1999/xlink" xlink:title="head length from anterior clypeal margin to occipital carina along midline" id="ABBRID0ERMAE" xlink:type="simple">HL</abbrev>: 1.0 mm; <abbrev xmlns:xlink="http://www.w3.org/1999/xlink" xlink:title="maximum head width" id="ABBRID0EVMAE" xlink:type="simple">HW</abbrev>: 1.5 mm; <abbrev xmlns:xlink="http://www.w3.org/1999/xlink" xlink:title="pronotal length along midline" id="ABBRID0EZMAE" xlink:type="simple">PL</abbrev>: 1.3 mm; <abbrev xmlns:xlink="http://www.w3.org/1999/xlink" xlink:title="maximum pronotal width" id="ABBRID0E4MAE" xlink:type="simple">PW</abbrev>: 1.9 mm; EL: 3.3 mm; <abbrev xmlns:xlink="http://www.w3.org/1999/xlink" xlink:title="maximum elytral width at humeri" id="ABBRID0EBNAE" xlink:type="simple">EW</abbrev>: 1.8 mm; <abbrev xmlns:xlink="http://www.w3.org/1999/xlink" xlink:title="maximum pygidial length" id="ABBRID0EFNAE" xlink:type="simple">PygL</abbrev>: 1.6 mm; <abbrev xmlns:xlink="http://www.w3.org/1999/xlink" xlink:title="maximum hypopygidial length" id="ABBRID0EJNAE" xlink:type="simple">HpygL</abbrev> 0.8 mm; <abbrev xmlns:xlink="http://www.w3.org/1999/xlink" xlink:title="sum of head, pronotal, elytral, and pygidial lengths" id="ABBRID0ENNAE" xlink:type="simple">TL</abbrev>: 7.2 mm.</p><p><bold><italic>Color.</italic></bold> General color of the integument dark brown to black, except for the epistoma, mouthparts, palps, and anterior and middle legs which are orange-amber colored (Fig. <xref ref-type="fig" rid="F3">3B, C</xref>). Head uniformly covered with golden recumbent setation. Pronotum on disc covered with recumbent, posteriorly oriented, dark-brown setae; margins and the posterior lobe of the pronotum covered with golden setation as on the head. Scutellum bearing pale-yellowish setae. Elytron covered with dark-brown, recumbent setae as on pronotum, except for a band of yellowish setae, which, starting from the scutellum and following the anterior margin of the elytron, delimits the elytral callus and converges toward the elytral suture, forming a semicircular pattern; in addition, the elytron presents a sub-squared patch of yellowish setae at about three-quarters of its length, close to the elytral suture. Meso and metathoracic ventrites, as well as the basal part of all abdominal ventrites, covered with recumbent, yellowish setae.</p><p><bold><italic>Head.</italic></bold> Head transverse in dorsal view (1.6× as wide as long), sub-hemispheric in lateral view with the highest point in correspondence to the occiput (3B); occipital margin almost straight in dorsal view (Fig. <xref ref-type="fig" rid="F3">3D</xref>); integument nearly smooth but densely covered with setigerous punctures. Eyes large, setose, and finely facetted, almost circular in lateral view, extending anteriorly to the antennal insertion and posteriorly to the occiput. Anterior margin of the epistoma straight; exposed part of exposed part of labrum transverse, gently curved at the anterior margin, setose. Maxillary palpus of the <italic><tp:taxon-name><tp:taxon-name-part taxon-name-part-type="genus" reg="Mordella">Mordella</tp:taxon-name-part></tp:taxon-name></italic>-type (<italic>sensu</italic><xref ref-type="bibr" rid="B20">Franciscolo 1957</xref>) (Fig. <xref ref-type="fig" rid="F4">4A</xref>); first maxillary palpomere flattened, club-shaped, and about 4× its maximum width; second maxillary palpomere short, subconical, 1.7× as long as its maximum width; apical (third) maxillary palpomere securiform, scalene triangular, 2.1× as long as its maximum width, outer margin of the segment (the longest) feebly sinuate. Antennomeres 1–4 subcylindrical, short; antennomeres 1 and 2 stouter than the following two. Antennomeres 6–10 1.9–2.0× longer than wide (the fifth is missing); apical antennomere asymmetrically ellipsoid, 2.6× as long as wide (Fig. <xref ref-type="fig" rid="F3">3B</xref>).</p><fig id="F4" position="float" orientation="portrait"><object-id xmlns:xlink="http://www.w3.org/1999/xlink" content-type="doi" xlink:type="simple">10.3897/zookeys.1207.119398.figure4</object-id><object-id xmlns:xlink="http://www.w3.org/1999/xlink" content-type="arpha" xlink:type="simple">1192E5D8-2324-591A-95F5-069EA8DBB05B</object-id><label>Figure 4.</label><caption><p><italic><tp:taxon-name><tp:taxon-name-part taxon-name-part-type="genus" reg="Mordella">Mordella</tp:taxon-name-part><tp:taxon-name-part taxon-name-part-type="species" reg="quomoi">quomoi</tp:taxon-name-part></tp:taxon-name></italic> Franciscolo, 1942, holotype <bold>A</bold> right maxillary palpus <bold>B</bold> left antennomeres 6–10 <bold>C</bold> 8<sup>th</sup> sternite <bold>D</bold> paramera, (<italic>R</italic>) right and (<italic>L</italic>) left.</p></caption><graphic xmlns:xlink="http://www.w3.org/1999/xlink" xlink:href="zookeys-1207-151_article-119398__-g004.jpg" position="float" orientation="portrait" xlink:type="simple" id="oo_1090379.jpg"><uri content-type="original_file" xlink:type="simple">https://binary.pensoft.net/fig/1090379</uri></graphic></fig><p><bold><italic>Prothorax.</italic></bold> Pronotum trapezoid in dorsal view, 1.4× as wide as long, widest slightly before middle, moderately convex in lateral view; pronotal disc microreticulate, densely covered with recumbent and posteriorly oriented setae, punctures larger and more impressed than those on head. Anterior margin of the pronotum gently and gradually curved, and the anterior angles curved downward, resulting in not being visible in dorsal view. Central lobe of the posterior margin of the pronotum markedly protruding posteriad. Anterior and posterior angles of the pronotum obtuse in lateral view; lateral margins of pronotum gently curved in dorsal view, and straight in lateral view. Profemora and protibia gently but markedly curved dorso-ventrally; tarsomeres subcylindrical, truncate at apex.</p><p><bold><italic>Pterothorax</italic>.</bold> Scutellum triangular, with a broadly rounded apex; integument finely punctured and covered with dense and extremely thin setae.</p><p>Elytra subconical in dorsal view, external margins feebly but distinctly curving from the elytral humeri towards the apices; elytra apices rounded, not converging at the suture. Elytra strongly and densely punctate; each puncture bears a spiniform seta, especially on the elytral disc.</p><p>Metepisterna of the <italic><tp:taxon-name><tp:taxon-name-part taxon-name-part-type="genus" reg="Mordellistena">Mordellistena</tp:taxon-name-part></tp:taxon-name></italic>-type (<italic>sensu</italic><xref ref-type="bibr" rid="B20">Franciscolo 1957</xref>), triangular, 2.1× as long as their maximum width; sutures between Metepisterna and metaventrite marked and straight. Coxae (coxal plates) semicircular, 2.1× as wide as their maximum length. Metepisterna, metaventrite, and coxae on their dorsal two-thirds densely covered with setigerous punctures like those on pronotum and elytra. Mesofemora laterally compressed; mesotibia cylindrical and feebly curved; mesotibia as long as the mesotarsus. Metafemora straight, laterally compressed; metatibiae conical, transversely truncate at apex; subapical comb present, short and running parallel to the apical margin of the tibia; dorsal side of metatibia bearing a series of sparsely arranged spines that vaguely resemble a longitudinal comb; metatarsomeres devoid of combs or arranged spinulations. Metatibial spurs slightly asymmetrical with the inner 1.1× as long as the outer.</p><p><bold><italic>Abdomen</italic>.</bold> Abdomen conical, tapered in both lateral and dorsal view; abdominal ventrite 1 longer than ventrites 2 to 4, and 1.25× as long as hypopygidium. Pygidium conical in dorsal view, 2.5× longer than wide at the base; in lateral view the pygidium is conical, slightly bending downward towards the base, 2.4× as long as hypopygidium. Sternite 8 strongly produced in the middle of the posterior edge, 1.7× longer than wide at the base, posterior margin bearing long setae (Fig. <xref ref-type="fig" rid="F3">3C</xref>).</p><p>Paramera asymmetric, of the <italic><tp:taxon-name><tp:taxon-name-part taxon-name-part-type="genus" reg="Mordella">Mordella</tp:taxon-name-part></tp:taxon-name></italic>-type (<italic>sensu</italic><xref ref-type="bibr" rid="B20">Franciscolo 1957</xref>) (Fig. <xref ref-type="fig" rid="F4">4D</xref>). Right paramere U-shaped, dorsal process longer than the ventral, straight, lanceolate and only weakly sclerotized; ventral process short, strongly sclerotized and pointed at apex, presenting a dentiform process on its internal margin. Left paramere stout, claviform, strongly sclerotized, presenting a pointed straight process at the distal apex.</p></tp:treatment-sec><tp:treatment-sec sec-type="comments" id="SECID0E5RAE"><title>Comments.</title><p>The species was originally described as <italic><tp:taxon-name><tp:taxon-name-part taxon-name-part-type="genus" reg="Mordella">Mordella</tp:taxon-name-part></tp:taxon-name></italic> based on a single male specimen, but its diagnosis was based exclusively on its external features, color pattern especially (<xref ref-type="bibr" rid="B17">Franciscolo 1942a</xref>). Franciscolo named this new taxon after his high-school teacher Maria Enrichetta Cuomo Ulloa (<xref ref-type="bibr" rid="B17">Franciscolo 1942a</xref>, <xref ref-type="bibr" rid="B18">1942b</xref>).</p><p>In the same year, Franciscolo renamed the taxon <italic><tp:taxon-name><tp:taxon-name-part taxon-name-part-type="genus" reg="Mordella">Mordella</tp:taxon-name-part><tp:taxon-name-part taxon-name-part-type="species" reg="cuomoi">cuomoi</tp:taxon-name-part></tp:taxon-name></italic> (<xref ref-type="bibr" rid="B18">Franciscolo 1942b</xref>), whose nomenclatural act constitutes in all respects a subsequent unjustified emendation in accordance with Article 33 of the International Code of Zoological Nomenclature (<xref ref-type="bibr" rid="B27">ICZN 1999</xref>). The species was then transferred to <italic><tp:taxon-name><tp:taxon-name-part taxon-name-part-type="genus" reg="Variimorda">Variimorda</tp:taxon-name-part></tp:taxon-name></italic> Méquignon, 1946 as <tp:taxon-name><tp:taxon-name-part taxon-name-part-type="genus" reg="Variimorda">Variimorda</tp:taxon-name-part> (<tp:taxon-name-part taxon-name-part-type="subgenus" reg="Variimorda">Variimorda</tp:taxon-name-part>) <tp:taxon-name-part taxon-name-part-type="species" reg="quomoi">quomoi</tp:taxon-name-part></tp:taxon-name> by <xref ref-type="bibr" rid="B22">Horák (1985)</xref>, without taking into account the nomenclature act (despite being incorrect) proposed by Franciscolo 1942; the fact that Horák referred to the holotype as female, when it is clearly male, suggests that the transfer to <italic><tp:taxon-name><tp:taxon-name-part taxon-name-part-type="genus" reg="Variimorda">Variimorda</tp:taxon-name-part></tp:taxon-name></italic> was made solely on the basis of the chromatic pattern. Particularly unusual is the assignment by Franciscolo of <italic><tp:taxon-name><tp:taxon-name-part taxon-name-part-type="genus" reg="Mordella">M.</tp:taxon-name-part><tp:taxon-name-part taxon-name-part-type="species" reg="quomoi">quomoi</tp:taxon-name-part></tp:taxon-name></italic> to <italic><tp:taxon-name><tp:taxon-name-part taxon-name-part-type="genus" reg="Variimorda">Variimorda</tp:taxon-name-part></tp:taxon-name></italic> in his checklist of the Italian fauna (<xref ref-type="bibr" rid="B21">Franciscolo 1995</xref>); the move to another genus is completely unjustified, given the total lack of footnotes or references in the publication, and completely ignoring the taxonomic change proposed by the same author as many as 50 years earlier. Franciscolo then, without referring to the taxonomic change that had already occurred in <xref ref-type="bibr" rid="B22">Horák (1985)</xref>, proposed “his” combination <tp:taxon-name><tp:taxon-name-part taxon-name-part-type="genus" reg="Variimorda">V.</tp:taxon-name-part> (<tp:taxon-name-part taxon-name-part-type="subgenus" reg="Variimorda">V.</tp:taxon-name-part>) <tp:taxon-name-part taxon-name-part-type="species" reg="quomoi">quomoi</tp:taxon-name-part></tp:taxon-name>, but mistaking its year of description (1951 instead of 1942). The combination <tp:taxon-name><tp:taxon-name-part taxon-name-part-type="genus" reg="Variimorda">Variimorda</tp:taxon-name-part> (<tp:taxon-name-part taxon-name-part-type="subgenus" reg="Variimorda">Variimorda</tp:taxon-name-part>) <tp:taxon-name-part taxon-name-part-type="species" reg="quomoi">quomoi</tp:taxon-name-part></tp:taxon-name> (Franciscolo, 1942) (<italic>sensu</italic><xref ref-type="bibr" rid="B22">Horák 1985</xref>) was then maintained in the few subsequent references mentioning the taxon (<xref ref-type="bibr" rid="B24">Horák 2008</xref>; <xref ref-type="bibr" rid="B41">Ruzzier 2013</xref>; <xref ref-type="bibr" rid="B25">Horák 2020</xref>). Since the species was originally named after a woman, the correct spelling of the specific epithet should have been “<italic>quomoae</italic>” (feminine) instead of “<italic>quomoi</italic>” (masculine); however, we opt to retain the masculine form to maintain consistency with previous literature.</p><p>It is important to point out that the species, since its description, has not been found again despite major sampling efforts (E. Ruzzier pers. comm.), and its real identity has remained somewhat uncertain until now.</p><p>The possibility of studying the holotype finally allowed us to produce these considerations: 1) the species has to be treated in its original combination since it does not possess those morphological features typical of <italic><tp:taxon-name><tp:taxon-name-part taxon-name-part-type="genus" reg="Variimorda">Variimorda</tp:taxon-name-part></tp:taxon-name></italic>, namely antennal dilatation starting from antennomere 5 (antennal dilatation starting from antennomere 4 in <italic><tp:taxon-name><tp:taxon-name-part taxon-name-part-type="genus" reg="Variimorda">Variimorda</tp:taxon-name-part></tp:taxon-name></italic>) and left paramere of the <italic><tp:taxon-name><tp:taxon-name-part taxon-name-part-type="genus" reg="Mordella">Mordella</tp:taxon-name-part></tp:taxon-name></italic>-type, short and claviform (knobbed on the inner margin and provided with a well-developed distal membranous process in <italic><tp:taxon-name><tp:taxon-name-part taxon-name-part-type="genus" reg="Variimorda">Variimorda</tp:taxon-name-part></tp:taxon-name></italic>); 2) the species does not belong to the Italian fauna, and the locality is most likely the result of a labeling error. This interpretation is supported by the fact that the original specimen label gives February as the month of collection; winter in Italy does not present the climatic conditions to allow the survival of the adults nor favor the presence of flowering plants that could support its survival. In addition, the fact that the species has not been found again in the <italic>locus typicus</italic>, nor in the biogeographically associated and contiguous areas, further supports the idea that the species is not an element of the Italian fauna. Furthermore, its morphological features and general aspect do not resemble any Western Palaearctic member of the tribe <tp:taxon-name><tp:taxon-name-part taxon-name-part-type="tribe">Mordellini</tp:taxon-name-part></tp:taxon-name>, with the only exception of a vague affinity with <italic><tp:taxon-name><tp:taxon-name-part taxon-name-part-type="genus" reg="Mordellaria">Mordellaria</tp:taxon-name-part><tp:taxon-name-part taxon-name-part-type="species" reg="aurofasciata">aurofasciata</tp:taxon-name-part></tp:taxon-name></italic> (Comolli, 1837). It is currently impossible to determine a plausible origin of this taxon.</p></tp:treatment-sec><ref-list><ref id="B22"><mixed-citation xmlns:xlink="http://www.w3.org/1999/xlink" xlink:type="simple"><person-group><name name-style="western"><surname>Horák</surname><given-names>J</given-names></name></person-group> (<year>1985</year>) <article-title>Ergebnisse der tschechoslowakisch-iranischen entomologischen expeditionen nach Iran 1970, 1973 und 1977, <tp:taxon-name><tp:taxon-name-part taxon-name-part-type="order">Coleoptera</tp:taxon-name-part></tp:taxon-name>: <tp:taxon-name><tp:taxon-name-part taxon-name-part-type="family">Mordellidae</tp:taxon-name-part></tp:taxon-name> 1 (<tp:taxon-name><tp:taxon-name-part taxon-name-part-type="tribe">Stenaliini</tp:taxon-name-part></tp:taxon-name>, <tp:taxon-name><tp:taxon-name-part taxon-name-part-type="tribe">Mordellini</tp:taxon-name-part></tp:taxon-name>).</article-title><source>Entomologische Abhandlungen</source><volume>49</volume>(<issue>1</issue>): <fpage>1</fpage>–<lpage>25</lpage>.</mixed-citation></ref><ref id="B41"><mixed-citation xmlns:xlink="http://www.w3.org/1999/xlink" xlink:type="simple"><person-group><name name-style="western"><surname>Ruzzier</surname><given-names>E</given-names></name></person-group> (<year>2013</year>) <article-title>Taxonomic and faunistic notes on Italian <tp:taxon-name><tp:taxon-name-part taxon-name-part-type="family">Mordellidae</tp:taxon-name-part></tp:taxon-name> (<tp:taxon-name><tp:taxon-name-part taxon-name-part-type="order">Coleoptera</tp:taxon-name-part></tp:taxon-name><tp:taxon-name><tp:taxon-name-part taxon-name-part-type="superfamily">Tenebrionoidea</tp:taxon-name-part></tp:taxon-name>) with redescription of <italic><tp:taxon-name><tp:taxon-name-part taxon-name-part-type="genus">Falsopseudotomoxia</tp:taxon-name-part><tp:taxon-name-part taxon-name-part-type="species">argyropleura</tp:taxon-name-part></tp:taxon-name></italic> (Franciscolo, 1942) n. comb.</article-title><source>Bollettino della Società Entomologica Italiana</source><volume>145</volume>(<issue>3</issue>): <fpage>103</fpage>–<lpage>115</lpage>. <ext-link xlink:href="10.4081/BollettinoSEI.2013.103" ext-link-type="doi" xlink:type="simple">https://doi.org/10.4081/BollettinoSEI.2013.103</ext-link></mixed-citation></ref><ref id="B25"><mixed-citation xmlns:xlink="http://www.w3.org/1999/xlink" xlink:type="simple"><person-group><name name-style="western"><surname>Horák</surname><given-names>J</given-names></name></person-group> (<year>2020</year>) <article-title>Family <tp:taxon-name><tp:taxon-name-part taxon-name-part-type="family">Mordellidae</tp:taxon-name-part></tp:taxon-name> Latreille, 1802.</article-title> In: <person-group><name name-style="western"><surname>Iwan</surname><given-names>D</given-names></name><name name-style="western"><surname>Löbl</surname><given-names>I</given-names></name></person-group> (<role>Eds</role>) <issue-title>Catalogue of Palaearctic Coleoptera.</issue-title><source>Vol. 5. <tp:taxon-name><tp:taxon-name-part taxon-name-part-type="superfamily">Tenebrionoidea</tp:taxon-name-part></tp:taxon-name>, Revised and Updated Second Edition. Apollo Books, Stenstrup</source>, <fpage>79</fpage>–<lpage>103</lpage>.</mixed-citation></ref><ref id="B21"><mixed-citation xmlns:xlink="http://www.w3.org/1999/xlink" xlink:type="simple"><person-group><name name-style="western"><surname>Franciscolo</surname><given-names>ME</given-names></name></person-group> (<year>1995</year>) <article-title>Fam. <tp:taxon-name><tp:taxon-name-part taxon-name-part-type="family">Mordellidae</tp:taxon-name-part></tp:taxon-name>.</article-title> In: <person-group><name name-style="western"><surname>Minelli</surname><given-names>A</given-names></name><name name-style="western"><surname>Ruffo</surname><given-names>S</given-names></name><name name-style="western"><surname>La Posta</surname><given-names>A</given-names></name></person-group> (<role>Eds</role>) <issue-title>Checklist delle specie della fauna italiana, fasc.</issue-title><source>58. Edizioni Calderini, Bologna</source>, <fpage>11</fpage>–<lpage>13</lpage>.</mixed-citation></ref><ref id="B20"><mixed-citation xmlns:xlink="http://www.w3.org/1999/xlink" xlink:type="simple"><person-group><name name-style="western"><surname>Franciscolo</surname><given-names>ME</given-names></name></person-group> (<year>1957</year>) <tp:taxon-name><tp:taxon-name-part taxon-name-part-type="order">Coleoptera</tp:taxon-name-part></tp:taxon-name>: <tp:taxon-name><tp:taxon-name-part taxon-name-part-type="family">Mordellidae</tp:taxon-name-part></tp:taxon-name>. A monograph of the South African Genera and Species. 1. Morphology, subfamily <tp:taxon-name><tp:taxon-name-part taxon-name-part-type="subfamily">Ctenidiinae</tp:taxon-name-part></tp:taxon-name> and tribe <tp:taxon-name><tp:taxon-name-part taxon-name-part-type="tribe">Stenaliini</tp:taxon-name-part></tp:taxon-name>. South African Animal Life, Results of the Lund University Expedition in 1950–1951, Uppsala, 1957, 4(V): 207–291.</mixed-citation></ref><ref id="B17"><mixed-citation xmlns:xlink="http://www.w3.org/1999/xlink" xlink:type="simple"><person-group><name name-style="western"><surname>Franciscolo</surname><given-names>ME</given-names></name></person-group> (<year>1942a</year>) <article-title>Mordellidi raccolti dal Marchese G. doria all’isola del Giglio negli anni 1900 - 1902. Materiali per una Fauna dell’Arcipelago Toscano XXI. [Note su Mordellidi italiani] ii.</article-title><source>Bollettino della Società Entomologica Italiana</source><volume>74</volume>(<issue>1</issue>): <fpage>6</fpage>–<lpage>10</lpage>.</mixed-citation></ref><ref id="B18"><mixed-citation xmlns:xlink="http://www.w3.org/1999/xlink" xlink:type="simple"><person-group><name name-style="western"><surname>Franciscolo</surname><given-names>ME</given-names></name></person-group> (<year>1942b</year>) <article-title>Raccolte entomologiche nell’isola di Capraia fatte da C. <tp:taxon-name><tp:taxon-name-part taxon-name-part-type="tribe">Mancini</tp:taxon-name-part></tp:taxon-name> e da F. Capra (1927–1931). VII. <tp:taxon-name><tp:taxon-name-part taxon-name-part-type="family">Mordellidae</tp:taxon-name-part></tp:taxon-name> (Col. <tp:taxon-name><tp:taxon-name-part taxon-name-part-type="clade">Heteromera</tp:taxon-name-part></tp:taxon-name>).</article-title><source>Bollettino della Società Entomologica Italiana</source><volume>74</volume>(<issue>2–3</issue>): <fpage>18</fpage>–<lpage>23</lpage>.</mixed-citation></ref><ref id="B27"><mixed-citation xmlns:xlink="http://www.w3.org/1999/xlink" xlink:type="simple">ICZN (<year>1999</year>) International Code of Zoological Nomenclature. Fourth edition. London, UK. <ext-link xlink:href="http://www.iczn.org/iczn/index.jsp" ext-link-type="uri" xlink:type="simple">http://www.iczn.org/iczn/index.jsp</ext-link></mixed-citation></ref><ref id="B24"><mixed-citation xmlns:xlink="http://www.w3.org/1999/xlink" xlink:type="simple"><person-group><name name-style="western"><surname>Horák</surname><given-names>J</given-names></name></person-group> (<year>2008</year>) <article-title>Family <tp:taxon-name><tp:taxon-name-part taxon-name-part-type="family">Mordellidae</tp:taxon-name-part></tp:taxon-name> Latreille, 1802.</article-title> In: <person-group><name name-style="western"><surname>Löbl</surname><given-names>I</given-names></name><name name-style="western"><surname>Smetana</surname><given-names>A</given-names></name></person-group> (<role>Eds</role>) <issue-title>Catalogue of Palaearctic Coleoptera.</issue-title><source>Vol. 5. <tp:taxon-name><tp:taxon-name-part taxon-name-part-type="superfamily">Tenebrionoidea</tp:taxon-name-part></tp:taxon-name>. Apollo Books, Stenstrup</source>, <fpage>87</fpage>–<lpage>105</lpage>.</mixed-citation></ref></ref-list></tp:taxon-treatment>
